# Supplementary material for: Interferon-γ as a Potential Inhibitor of SARS-CoV-2 ORF6 Accessory Protein
Source: Int J Mol Sci. 2024 Feb 10;25(4):2155. doi: 10.3390/ijms25042155 (PMC10889309; doi:10.3390/ijms25042155)
Supplement: Supplementary file 1 [file ijms-25-02155-s001.zip]

Archive with 1 entries (1 files):
- ijms-2831264-supplementary.pdf
